# Supplementary material for: Introducing low-quality feedstocks in bioethanol production: efficient conversion of the lignocellulose fraction of animal bedding through steam pretreatment
Source: Biotechnol Biofuels. 2019 Sep 10;12:215. doi: 10.1186/s13068-019-1558-9 (PMC6737725; doi:10.1186/s13068-019-1558-9)
Supplement: Supplementary file 1 — Additional file 1. Composition of the pretreated materials at each of the conditions tested for the steam treatment. [file 13068_2019_1558_MOESM1_ESM.xlsx]

## Sheet: Sheet1
	Condition 1	Condition 2	Condition 3	Condition 4	Condition 5	Condition 6	Condition 7	Condition 8	Condition 9	Condition 10	Condition 11	Condition 12	Condition 13	Condition 14	Condition 15	Condition 16	Condition 17	Condition 18
WIS (%)	0.114047	0.112424	0.119231	0.135316	0.117822	0.126442	0.149233	0.160459	0.112538	0.133787	0.142189	0.122518	0.129774	0.133426	0.13243	0.130065	0.102206	0.132627
Solid fraction (%WIS)
Glucan	0.55855	0.571157	0.464444	0.565526	0.533124	0.556449	0.426426	0.553929	0.482085	0.549281	0.535363	0.526566	0.481859	0.514138	0.488019	0.581513	0.429031	0.593691
Xylan	0.0916775	0.0414995	0.0936931	0.0386669	0.140352	0.0501546	0.104728	0.0682838	0.042242	0.095158	0.102204	0.0425263	0.0867758	0.0432081	0.0484243	0.05548	0.0598065	0.0621832
Galactan	0.00238239	0.00488796	0.00349417	0.00109627	0.00292568	0.00111328	0.00266706	0.005556	0.00730635	0.00236254	0.00471891	0.000196765	0.0012147	0.00331281	-	0.0016641	0.00376693	0.00348212
Arabinan	-	-	0.0057575	-	0.00352777	-	0.00475672	0.00142801	-	-	0.0051142	n.a.	-	0.000639626	-	-	0.00172516	0.0017426
Manan	0.0105002	0.0112028	0.00746255	0.00795022	0.0111267	0.00826301	0.0069644	0.0122188	0.011988	0.0104295	0.0147331	0.00905318	0.0130206	-	-	0.00847786	-	-
Lignin	0.335151	0.363707	0.331032	0.360962	0.324179	0.354799	0.320419	0.349892	0.357402	0.335981	0.322141	0.355995	0.329404	0.379474	0.360312	0.352676	0.356377	0.348549
Liquid fraction (g/L)
Monomers
Glucose	0.515	1.7896	-	1.2913	0.3775	0.946	0.279277	0.892	0.657967	0.5865	0.5019	1.1271	0.5653	1.1915	1.04472	0.785	0.8309	0.7672
Xylose	5.9958	15.0924	2.1143	22.2951	2.7013	16.5522	1.07248	13.4431	8.30141	5.9224	4.1463	16.8033	7.6359	15.0487	12.8604	12.9733	9.4014	9.8286
Galactose	-	-	0.48041	-	-	-	0.249937	-	0.787213	-	-	-	-	-	1.4623	-	-	-
Arabinose	-	-	1.22629	-	-	-	1.04842	-	2.3004	-	-	3.4679	3.737	-	5.92621	-	-	-
Mannose	-	-	-	-	-	-	-	-	-	-	-	-	-	-	-	-	-	-
Total sugars
Glucose	2.91665	3.43962	3.20232	4.33944	2.69992	3.64641	4.00568	4.08383	3.50563	3.83933	3.86734	3.14452	2.79762	4.52712	4.47253	4.47805	4.47123	3.77766
Xylose	26.9137	20.7985	21.0136	39.5909	26.1827	34.9818	25.8227	39.7585	26.7037	41.0684	39.0555	27.4733	35.0646	30.9	39.9572	40.5955	34.6718	32.6379
Galactose	1.23738	1.36479	1.10526	1.7513	1.3223	1.56406	1.56842	2.04164	1.59139	1.69836	1.84235	1.50857	1.98857	1.824	1.53378	2.02667	1.9	1.48235
Arabinose	2.37344	1.76495	1.66232	3.09764	3.18951	2.89779	2.9171	4.11454	3.00209	3.15213	4.32316	1.9014	3.56512	2.38362	2.89622	3.43072	3.0919	2.97113
Mannose	0	1.06569	0.652425	-	-	-	0.83196	1.65498	0	0	2.30133	1.2096	-	1.98603	0.881241	-	2.09589	1.91496
By-products
Furfural	0.6544	2.7298	0.232567	1.3698	0.1706	1.1081	0.0835667	0.7876	1.55193	0.5017	0.3348	2.8125	0.4834	2.2465	1.16307	1.033	0.8412	0.8935
HMF	0.0439	0.2911	0.0654667	0.0573	0.0131	0.0293	0.0658333	0.0386	0.14	0.0397	0.069	0.3767	0.0754	0.0689	0.1607	0.0324	0.0239	0.0232
Acetic acid	1.3769	2.2054	0.9597	1.8016	0.8314	1.3961	0.688033	1.3227	1.24593	1.7954	0.7471	2.3666	1.0744	2.3588	1.75553	1.6435	1.3309	1.3618
